# Supplementary material for: The differences in the anatomy of the thoracolumbar and sacral autonomic outflow are quantitative
Source: Clin Auton Res. 2024 Feb 25;34(1):79–97. doi: 10.1007/s10286-024-01023-6 (PMC10944453; doi:10.1007/s10286-024-01023-6)
Supplement: Supplementary file 2 — Supplementary file2 (XLSX 32 KB) [file 10286_2024_1023_MOESM2_ESM.xlsx]

## Sheet: Sheet1
Author and in article reference	Year	Reference	Nerve structures investigated	Tag 1: nerves	Tag 2: ganglia	Tag 3: Species	Tag 4: Method ( "+" indicates positive enzymatic or immunoreactivity)	Tag 5: Provides additional evidence for 'sympathetic' phenotype	Tag 6: Includes respectively TH+ or DBH+ somata?	Tag 7: Shows connection with classic sympathetic structure	Tag 8: Parallel findings	Tag 9: Short additional description	Tag 10: Quantification
Alsaid	2011	J Anat, 2011. 219(5): p. 565-73	Pudendal	Spinal nerves		Human (fetus)	IHC (TH+), HC (3D reconstruction)	No	No			communications between supra and infralevatory pathways
Alsaid	2009	J Anat, 2009. 214(5): p. 645-54	Pudendal	Spinal nerves		Human (fetus)	IHC (TH+), HC (3D reconstruction)	No	No			communications between supra and infralevatory pathways
Anniko	1987	Arch Otorhinolaryngol, 1987. 244(5): p. 262-4	Facial, Vestibulocochlear (cochlear)	Cranial nerves		Mouse	High performance liquid chromatography	Yes				Noradrenaline+
Balogh	1999	J Hand Surg Am, 1999. 24(5): p. 1103-8	Ulnar (palmar)	Spinal nerves		Human	IHC (TH+)	No	No
Baluk	1989	J Comp Neurol, 1989. 285(1): p. 117-32	Vagus (cervical portion, recurrent)	Cranial nerves		Guinea pig	ND	No		Yes, with paravertebral ganglionic chain
Ben-Jonathan	1978	J Physiol, 1978. 281: p. 315-24	Fibular	Spinal nerves		Cat	Enzyme assy	Yes				Noradrenaline+ and dopamine+
Bertrand	2016	Surg Radiol Anat, 2016. 38(8): p. 963-72	Pudendal	Spinal nerves		Human (fetus)	IHC (TH+), HC (3D reconstruction)	No	No			TH+ fibres in branches arising from inferior hypogastric plexus to pudendal nerve
Blessing	1985	Brain Res, 1985. 348(2): p. 397-400	Vagus (cervical portion)	Cranial nerves		Rat	IHC (TH+), NT	No	No			No TH+ costaining with fast blue in brainstem by using second rhodamine-labelled antibody. We believe that previous studies, using punctate versus diffuse horseradish peroxidase staining to doubly label neurons may have produced false positive results
Bookout	2021	J Comp Neurol., 2021. 529:111-128	Nodose ganglion		Cranial ganglia	Mouse	IHC (DBH+ AND TH+), qPCR	Yes	Yes	Yes, with SCG	Co-localization of TH+ neurons with Gata3, Hand2, DBH, NPY, Gata2	Connection between SCG and Nodose ganglion with 'sympathetic phenotype'
Brumovsky	2006	Exp Neurol, 2006. 200(1): p. 153-65	Dorsal root ganglia (lumbar)		Dorsal root ganglia	Mouse	IHC (TH+)	No	Yes			Axotomy of the sciatic nerve results in a tendency towards a reduction in the number of neurons expressing TH in mouse L4–5 dorsal root ganglia	10-15% of neurons are TH+
Brumovsky	2012	Neuroscience, 2012. 223: p. 77-91	Dorsal root ganglia (thoracal, lumbar, sacral)		Dorsal root ganglia	Mouse	IHC (TH+), NT	No	Yes		Co-localization of TH+ neurons with CGRP	TH+ axons/terminals in the colon or urinary bladder, naturally expected to derive from autonomic sources, could also originate from sensory neurons/ganglia. No co-localization with noradrenaline transporter type 1 (NET-1)	14% of colorectal and ∼17% of urinary bladder DRG neurons are TH+
Castro	2008	Brain Res, 2008. 1190: p. 65-77	Sciatic	Spinal nerves		Rat	IHC (TH+)	No	No				1.5% of myelinated axons TH+, 18.7 of unmyelinated axons TH+
Colombel	1999	Surg Radiol Anat, 1999. 21(4): p. 273-6	Perineal nerve	Spinal nerves		Human	HC	No				Communicating branches between cavernous nerves and dorsal nerve of penis
Creze	2017	Muscle Nerve, 2017. 56(4): p. 787-796	Sciatic (Lumbosacral trunk and sacral levels)	Spinal nerves		Human (fetus)	IHC (TH+)	No	No				15% of cross-sectional area is TH+
D'Hooge	1990	Life Sci, 1990. 47(20): p. 1851-9	Sciatic	Spinal nerves		Dog	ND, High performance liquid chromatography	Yes				Noradrenaline+
Dahlqvist	1992	J Neurocytol, 1992. 21(1): p. 1-6	Vagus (superior and recurrent laryngeal)	Cranial nerves		Rat	IHC (DBH+ AND TH+)	Yes	No			TH+ somata in laryngeal nerve paraganglia. Some exhibited DBH+ while none of the cells displayed phenylethanolamine-N-methyltransferase-like immunoreactivity
Dahlqvist	1986	Acta Physiol Scand, 1986. 127(2): p. 257-61	Vagus (superior and recurrent laryngeal)	Cranial nerves		Rat	High performance liquid chromatography	Yes				Dopamine +, Noradrenaline +
Dahlström	1987	Neurochem Res, 1987. 12(3): p. 221-5	Sciatic	Spinal nerves		Rat	Cytofluorimetric scanning	Yes				Presence of noradrenaline+ axons
Dahlström	1986	Med Biol, 1986. 64(2-3): p. 49-56	Sciatic	Spinal nerves		Rat	Cytofluorimetric scanning	Yes				Transport of noradrenaline+ organelles
Dahlström	1982	Brain Res Bull, 1982. 9(1-6): p. 61-8	Sciatic	Spinal nerves		Rat	Cytofluorimetric scanning	Yes				Transport of noradrenaline+ organelles
Dairman	1973	J Neurochem, 1973. 20(6): p. 1617-23	Sciatic	Spinal nerves		Rat	ND, enzyme assay (DBH+)	Yes				DBH+
Deng	2000	Neurotox Res, 2000. 1(4): p. 311-22	Dorsal root ganglia (lumbar)		Dorsal root ganglia	Rat	IHC (TH+), ND	No	No			TH+ sprouting around large diameter sensory neurons in the dorsal root ganglia
Densert	1975	Acta Otolaryngol, 1975. 79(1-2): p. 96-107	Vestibular ganglion		Cranial ganglia	Cat, Rabbit	HC, EM	Yes				Noradrenaline+ nerve fibres
Dina	2008	Eur J Neurosci, 2008. 28(6): p. 1180-90	Dorsal root ganglia (lumbar)		Dorsal root ganglia	Rat	IHC (TH+), RT-PCR (DBH+)	Yes	Yes			Bilateral lumbar sympathectomy and adrenalectomy, suggests that TRPV1-expressing dorsal root ganglia neurons release noradrenaline (but not dopamine) from their peripheral terminals upon knee joint capsaicin administration. Furthermore norepinephrine transporter-1+, DBH+ and monoamino oxidase type A (MAO-A)+ in dorsal root ganglion neurons.
Eriksson	1996	Neuroscience, 1996. 70(1): p. 227-45	Mammary	Spinal nerves		Human, Rat	IHC (TH+)	No	No
Evers- Von Bültzingslöwen	1983	J Neural Transm, 1983. 56(2-3): p. 117-26	Sciatic	Spinal nerves		Rabbit	ND, enzyme assay (DBH+)	Yes				DBH+ (axonal transport detected)
Fang	2017	J Surg Res, 2017. 220: p. 261-267	Sural	Spinal nerves		Rabbit	IHC (TH+)	No	No
Fateev	1995	J Auton Nerv Syst, 1995. 51(2): p. 129-34	Vagus (cervical portion)	Cranial nerves		Cat	NT	No		Yes, with stellate ganglion
Forgie	2000	Eur J Neurosci 12:670–676	Nodose ganglion		Cranial ganglia	Mouse	RT-PCR	No				TH+
Fukui	1992	Brain Res Bull, 1992. 28(5): p. 811-5	Facial, Hypoglossal	Cranial nerves		Cat	NT	No		Yes, with SCG
Gorbunova	1998	Stress, 1998. 2(3): p. 231-6	Nodose ganglion		Cranial ganglia	Rabbit	High performance liquid chromatography with electrochemical detection	Yes				Noradrenaline+, dopamine+, dihydroxyphenylacetic acid+ and monoamine oxidase+
Grimes	1998	Invest Ophthalmol Vis Sci, 1998. 39(2): p. 227-32	Ciliary ganglion		Cranial ganglia	Rhesus monkey	IHC (DBH+ AND TH+)	Yes	Yes				Of cholinergic ciliary ganglion neurons: 90% TH+, 1% DBH+
Häggendal	1980	J Neural Transm, 1980. 47(3): p. 163-74	Sciatic	Spinal nerves		Rat	ND, enzyme assay (DBH+)	Yes				DBH+
Helke	1991	Brain Res, 1991. 551(1-2): p. 44-51	Petrosal ganglion, Nodose ganglion		Cranial ganglia	Rat	IHC (TH+), ND	No	Yes				Average of 11 and 14 TH+ neurons per slide in petrosal respectively nodose ganglion
Helke	1990	Synapse, 1990. 5(2): p. 144-51	Petrosal ganglion, Nodose ganglion		Cranial ganglia	Rat	IHC (TH+)	No	Yes
Hieda	2013	Clin Anat, 2013. 26(7): p. 843-54	Pudendal	Spinal nerves		Human	IHC (TH+)	No	No
Hinata	2015	J Urol, 2015. 193(3): p. 1052-9	Pudendal	Spinal nerves		Human	IHC (TH+)	No	No
Hinata	2014	Anat Cell Biol, 2014. 47(1): p. 55-65	Nerve to levator ani	Spinal nerves		Human	IHC (TH+)	No	No
Hinata	2014	Anat Cell Biol, 2014. 47(1): p. 44-54	Nerve to levator ani	Spinal nerves		Human	IHC (TH+)	No	No
Hino	1993	Arch Histol Cytol, 1993. 56(5): p. 505-16	Hypoglossal	Cranial nerves		Dog	IHC (TH+), ND	No	No	Yes, with SCG
Hisa	1982	Acta Anat (Basel), 1982. 113(1): p. 15-25	Vagus (superior and recurrent laryngeal)	Cranial nerves		Dog	HC	No		Yes, with paravertebral ganglionic chain
Holmberg	2001	Exp Neurol, 2001. 167(2): p. 290-303	Dorsal root ganglia (lumbar)		Dorsal root ganglia	Mouse	IHC (TH+), ND	No	Yes	Yes, with paravertebral ganglionic chain (lumbar)	Co-localization of TH+ neurons with galanin	After lumbar sympathectomy both galanin+ and TH+ baskets disappeared, suggesting a sympathetic origin.
Hosaka	2014	Anat Sci Int, 2014. 89(2): p. 101-11	Oculomotor (to inferior rectus), Submandibular ganglion, Trochlear, Trigeminal (deep temporal), Facial (zygomatic), Vagus (recurrent laryngeal), Accessory (distal joining cervical branches), Hypoglossal, Sciatic (branches to soleus), Suprascapular (branches to infraspinatus)	Cranial nerves, Spinal nerves	Cranial ganglia	Human	IHC (TH+)	No	Yes				Proportional area of TH+ nerve fibres in a cross-section of the muscle innervating nerve: 0%, 0.5±0.2%, 0.9±0.4%, 0%, 7.3±2.3%, 4.2±2.3%, 2.6±0.5%, 3.8±2.1%, 12.0±3.3%, 15.5±3.3% for IR, SO, TE, LR, OO, PCA, TR, GG, IS, SL respectively
Hosaka	2016	Anat Cell Biol, 2016. 49(2): p. 132-7	Trigeminal (frontal, nasociliary, short ciliary branches)	Cranial nerves		Human	IHC (TH+)	No	No
Hozawa	1990	Acta Otolaryngol, 1990. 110(1-2): p. 46-55	Vestibulocochlear (cochlear)	Cranial nerves		Cynomolgus monkey	IHC (DBH+ AND TH+)	No	No
Hozawa	1993	Acta Otolaryngol Suppl, 1993. 503: p. 111-3	Vestibulocochlear (inferior division)	Cranial nerves		Guinea pig	IHC (DBH+ AND TH+)	No	No	Yes, with SCG
Ibanez	2010	Clin Anat, 2010. 23(6): p. 673-82	Vagus (laryngeal)	Cranial nerves		Human	IHC (TH+)	No	Yes			TH+ somata forming a ganglion in laryngeal nerve
Ichikawa	2007	Brain Res, 2007. 1155: p. 93-9	Petrosal ganglion, Nodose ganglion		Cranial ganglia	Rat	IHC (TH+)	No	Yes		Costaining with BDNF		2.9% (petrosal) and 2.2% (nodose) of BDNF immunoreactive neurons are TH+
Ichikawa	1993	Brain Res, 1993. 611(1): p. 67-74	Petrosal ganglion		Cranial ganglia	Rat	IHC (TH+), NT	No	Yes	Yes, with carotid sinus nerve			4% of Fluoro-Gold (FG)-labeled neurons (13015 FG labeled cells obtained from 8 rats) are TH+. 90% of total TH+ neurons in the petrosal ganglion are labeled with FG
Ichikawa	1995	Brain Res, 1995. 675(1-2): p. 337-41	Petrosal ganglion, Nodose ganglion		Cranial ganglia	Rat	IHC (TH+)	No	Yes		Costaining with calbindin D-28k	Calbindin D-28k suggests that part of TH positive neurons are involved in the visceral sensory system	Petrosal ganglion: 2.1% of parvalbumin-ir cells in the petrosal ganglion are TH+; 5.5% of calbindin D-28k-ir neurons TH+. Nodose ganglion, 1.6% of calbindin D-28k-ir neurons are TH+. Conversely, 19 and 15.8% of TH+ nerve cells showed calbindin D-28k-ir in the petrosal ganglion and nodose ganglion respectively. Mean parvalbumin-ir and Calbindin D-28-k-ir per ganglion was 15 resp. 31 cells for the …
Ichikawa	1996	Brain Res, 1996. 735(2): p. 325-9	Nodose ganglion		Cranial ganglia	Rat	IHC (TH+)	No	Yes		Costaining with nicotinamide adenosine dinucleotide phosphate	42% of TH+ neurons also contained NADPH-diaphorase activity
Ichikawa	2005	Brain Res, 2005. 1036(1-2): p. 192-5	Dorsal root ganglia (thoracic, lumbar)		Dorsal root ganglia	Mouse	IHC (TH+)	No	Yes				8.4% of neurons are TH+
Ichikawa	1998	Brain Res, 1998. 800(2): p. 312-8	Petrosal ganglion, Nodose ganglion		Cranial ganglia	Rat	IHC (TH+)	No	Yes				Nodose ganglion: 43/1351 (3%), Petrosal ganglion: 2/708 (0.3%) neurons are TH+
Imai	2006	Surg Radiol Anat, 2006. 28(6): p. 596-605	Pelvic splanchnic nerves	Splanchnic nerves		Human	IHC (TH+)	No	Yes			The pelvic splanchnic nerves are equipped with somata in both genders.	Proximal 20-mm course contained 4,000–12,000 TH+ neurons (n=5: 1: 8,666; 2: 4,968; 3: 12,279; 4: 10,567; 5: 10,040)
Jakobsen	1981	Brain Res, 1981. 229(1): p. 103-22.	Sciatic	Spinal nerves		Rat	ND, enzyme assay (DBH+)	Yes				DBH+
Jang	2015	Anat Cell Biol, 2015. 48(2): p. 114-23	Pelvic splanchnic nerves	Splanchnic nerves		Human	IHC (TH+)	No	No			TH positive somata in hypogastric nerves	1282 of 4317 (n=8) (30%) fibres are TH+
Jänig	1984	J Comp Neurol, 1984. 225(2): p. 302-11	Fibular (superficial)	Spinal nerves		Cat	IHC (TH+), NT	No	No	Yes, with paravertebral ganglionic chain (lumbar)
Johansson	1998	J Auton Nerv Syst, 1988. 23(1): p. 83-6	Facial (zygomatic, mental, deep vibrissae)	Cranial nerves		Rat	NT	No		Yes, with SCG
Johnston	1974	J Neurosurg, 1974. 40(2): p. 236-43	Abducens	Cranial nerves		Human	HC	No		Yes, with internal carotid nerve
Jonakait	1984	Dev Biol, 1984. 101(1): p. 51-60	Trigeminal (ophtalmic), Trigeminal ganglion, Petrosal ganglion, Nodose ganglion, Dorsal root ganglia (rostral)		Cranial ganglia, Dorsal root ganglia	Rat (embryo)	IHC (DBH+ AND TH+)	Yes	Yes			TH+ was undetectable in all ganglia as from E13.5 (46-48 somites). These findings highlight the fact that transient expression of the catecholamine phenotype during development is a widespread phenomenon. DBH+ for petrose ganglion and nodose ganglion
Jones	1999	Pain, 1999. 79(1): p. 21-9	Dorsal root ganglia (lumbar)		Dorsal root ganglia	Rat	IHC (TH+), ND	No	No			Pericellular TH+ baskets within lumbar dorsal root ganglia
Kaleczyc	2005	Pol J Vet Sci, 2005. 8(1): p. 65-72	Ciliary ganglion		Cranial ganglia	Pig	IHC (DBH+ AND TH+)	Yes	Yes		Costaining with ChAT and VAChT	1% of ChAT or VAChT somata were TH+, DBH-. TH+ nerve fibers were also DBH+	1% of cholinergic cell bodies are TH+ (these are DBH-)
Karlsson	1994	Brain Res, 1994. 667(1): p. 39-46	Spinal root (lumbar)	Spinal root		Rat	IHC (TH+), ND	No	No			Occurrence of TH+ axons appeared clearly higher in the ventral L5 root on the lesion side compared to the unoperated side in neonatally crushed rats. Moreover, these axons seemed to be more numerous also in the ventral L5 root on the unoperated side compared to normal control rats
Katz	1990	Dev Biol, 1990. 137(2): p. 233-42	Petrosal ganglion		Cranial ganglia	Rat	IHC (TH+)	No	Yes		Costaining with neurofilament proteins	Neurons transiently exhibit TH+ early in gangliogenesis, other neurons maintain TH+ in mature PG.	Calculated number of 169 TH+ cells (335 observed TH+ cells in plane section)
Katz	1986	Neurosci, 1986. 6(4): p. 983-9	Glossopharyngeal, Petrosal ganglion	Cranial nerves	Cranial ganglia	Rat	IHC (TH+), NT	No	Yes	Yes, with carotid sinus nerve			124 (n=2) TH positive cell bodies in distal glossopharyngeal nerve and 125 (n=6) TH+ cell bodies per petrosal ganglion
Katz	1983	Proc Natl Acad Sci U S A, 1983. 80(11): p. 3526-30	Petrosal ganglion, Nodose ganglion		Cranial ganglia	Rat	IHC (TH+), Radiochemical assay	No	Yes		Costaining with formaldehyde-induced catecholamine fluorescence	Exhibited radiochemical specific TH catalytic activity. The TH+ cells exhibited morphologic features typical of primary sensory neurons. TH+ neurons appeared to be insensitive to neonatal treatment with 6-hydroxydopamine, thereby distinguishing them from sympathetic neurons
Katz	1987	Fed Proc, 1987. 46(1): p. 24-9.	Petrosal ganglion, Nodose ganglion, Dorsal root ganglion		Cranial ganglia, Dorsal root ganglia	Rat	IHC (TH+)	No	Yes		Costaining with formaldehyde-induced catecholamine fluorescence
Kawagishi	2008	J Clin Neurosci, 2008. 15(9): p. 1023-6	Vagus (cervical portion, superior and recurrent laryngeal, superior and inferior cardiac, pulmonary), Superior vagal (jugular) ganglion, Nodose ganglion	Cranial nerves	Cranial ganglia	Human	IHC (TH+)	No	Yes
Keen	1974	Br J Pharmacol, 1974. 52(4): p. 527-31	Sciatic	Spinal nerves		Rat	ND, EP, enzyme assay (DBH+)	Yes				DBH+, noradrenaline+
Kirch	1995	Brain Res, 1995. 681(1-2): p. 229-34	Ciliary ganglion		Cranial ganglia	Human	IHC (DBH AND TH+)	No	Yes			TH+ somata were DBH-	23% cell bodies are TH+
Kiyokawa	2012	Anat Rec (Hoboken), 2012. 295(1): p. 141-9	Ciliary ganglion, Pterygopalatine ganglion, Submandibular ganglion, Otic ganglion		Cranial ganglia	Human (fetus)	IHC (TH+)	No	Yes				Semiquantification:negative -, few +, moderate, many +++, almost half (++++ ) or more than halve (+++++). CG: +,++,+++. PG: +,++, OG:-,+. SG:+,++,+++
Koistinaho	1991	Acta Anat (Basel), 1991. 140(4): p. 369-72	Sciatic	Spinal nerves		Human (fetus)	IHC (TH+)	No	No
Kummer	1990	Cell Tissue Res, 1990. 261(3): p. 595-606	Petrosal ganglion, Superior vagal (jugular) ganglion, Nodose ganglion, Dorsal root ganglion (lumbo-sacral)		Cranial ganglia, Dorsal root ganglia	Guinea pig	IHC (TH+), NT, ND, enzyme essay	No	Yes		Costaining with somatostatin	Sympathetic noradrenergic nerves entered the ganglia and terminated within them. TH+ somata did not react with antibodies to other enzymes involved in catecholamine synthesis, (i.e., aromatic amino acid decarboxylase-, DBH-, and phenylethanolamine-N-methyl-transferase-). The carotid body was identified as a target of TH+ neurons.	DRG: TH+ neurons range from 4 to 13% (L1: 8.4%, L2: 3.9%, L6: 4.1%, S1: 7.2%, S2: 13.3%). Cranial to T11, TH+ neurons were extremely rare or absent
Kummer	1993	Cell Tissue Res, 1993. 271(1): p. 135-44	Nodose ganglion		Cranial ganglia	Rat	IHC (TH+), NT	No	Yes		Costaining with aromatic-L-amino-acid-decarboxylase	TH+ neurons lack the presence of synaptophysin+ terminals. DBH-. Retrograde tracing utilizing fluorescent dyes (Fast blue, Fluoro-gold) demonstrated that esophagus and stomach are targets of TH+ viscero-afferent neurons	156 of 1727 (n=8) (9%) retrogradely cells (oesophagus and stomach) are TH+
Yoshida	1993	Acta Otolaryngol, 1993. 113(3): p. 415-20	Nodose ganglion		Cranial ganglia	Cat	IHC (TH+), NT	No	Yes			TH+ paraganglia
Kuwayama	1988	Brain Res, 1988. 446(2): p. 219-24	Pterygopalatine ganglion		Cranial ganglia	Rat	IHC (TH+)	No	Yes		Glyoxylic acid-induced fluorescence colocalizes TH+
Lackovic	1981	Life Sci, 1981. 29(9): p. 917-22	Trigeminal ganglion, Vagus, Spinal root (thoracic), Intercostal, Phrenic, Ilioinguinal, Genitofemoral	Cranial nerves, Spinal nerves	Cranial ganglia	Human	Gas chromatography mass spectrometry	Yes				Noradrenaline+ (all structures investigated). In vagus nerve and in some spinal nerve roots, the concentration of dopamine was higher than that of noradrenaline, while in other nerves (splanchnic nerve and genitofemoral nerve) dopamine represented 20 or more percent of noradrenaline. The concentration of homovanillic acid was usually higher than the concentration of dopamine indicating that a lar…
Landis	1987	J Neurosci, 1987. 7(11): p. 3574-87	Ciliary ganglion		Cranial ganglia	Rat	IHC (DBH+ AND TH+)	Yes	Yes
Larsson	1986	Brain Res Bull, 1986. 16(1): p. 63-74	Sciatic	Spinal nerves		Rat	IHC (DBH+ AND TH+)	Yes	No			Noradrenaline+ (Direct demonstration by histochemical method of HilIarp and FaIck)
Larsson	1984	J Histochem Cytochem, 1984. 32(1): p. 7-16	Sciatic	Spinal nerves		Rat	IHC (DBH+ AND TH+)	Yes	No			Noradrenaline+ (Direct demonstration by histochemical method of HilIarp and FaIck)
Li	1994	Neuroscience, 1994. 63(3): p. 837-50	Sciatic	Spinal nerves		Rat	IHC (TH+), ND	No	No	Yes, with paravertebral ganglionic chain (lumbar)	Co-localization of TH+ neurons with synaptotagmin I
Li	1995	J Auton Nerv Syst, 1995. 50(3): p. 299-309	Sciatic	Spinal nerves		Rat	IHC (TH+), ND	No	No	Yes, with paravertebral ganglionic chain (lumbar)	Co-localization of TH+ with growth-associated protein and NPY	Three days after lumbar sympathectomy (removal of the L1-L4 sympathetic ganglia bilaterally), TH+ and NPY+ axons in the sciatic nerve were reduced in number by more than 90%
Li	1999	Eur J Neurosci, 1999. 11(2): p. 528-44	Sciatic	Spinal nerves		Rat	IHC (TH+)	No	No		Co-localization of TH+ neurons with chromagranin A and secretoneurin
Li	1996	Brain Res, 1996. 706(1): p. 103-12	Sciatic	Spinal nerves		Rat	IHC (TH+)	No	No		Co-localization of TH+ neurons with Rab3a
Li	2011	Cell, 2011. 147(7): p. 1615-27	Dorsal root ganglia (thoracic, lumbar)		Dorsal root ganglia	Mouse	IHC (TH+)	No	Yes		TH+ neurons express vGluT3 mRNA	TH+ dorsal root ganglia neurons are (sensory) low-threshold (skin) mechano-receptors
Ling	1990	J Neurocytol, 1990. 19(1): p. 1-9	Vagus (cervical portion)	Cranial nerves		Hamster	ND	No		Yes, with SCG		Neuronal degeneration in the SCG after injection into ipsilateral vagus nerve in the cervical region
Loesch	2010	Angiology, 2010. 61(7): p. 651-68	Sciatic	Spinal nerves		Rat	IHC (TH+)	No	No				257 of 531 (n=3) (49%) of C-axons are TH+
Lucier	1986	Brain Res Bull, 1986. 16(5): p. 713-21	Vagus (internal branch of superior laryngeal)	Cranial nerves		Cat	NT	No		Yes, with SCG
Lundberg	1978	Acta Physiol Scand, 1978. 104(1): p. 33-42	Vagus	Cranial nerves		Cat, Guinea pig	NT, ND	No		Yes, with paravertebral ganglionic chain (cervical)		HRP injection into wall of duodenum and jejunum labels SCG, middle cervical and stellate ganglia. Crushing of vagus nerves prevented labelling
Lyon	1992	Ophthalmic Plast Reconstr Surg, 1992. 8(1): p. 1-12	Abducens	Cranial nerves		Cynomolgus monkey	IHC (TH+)	No	No	Yes, with internal carotid nerve
Ma	1999	Neurosci Lett, 1999. 275(2): p. 117-20	Dorsal root ganglia (lumbar)		Dorsal root ganglia	Rat	IHC (TH+), ND, NT	No	No			TH+ sprouting around sensory neurons in dorsal root ganglia that mainly project to gracilis nucleus
Maklad	2001	Anat Rec, 2001. 263(1): p. 99-111	Trigeminal ganglion, Oculomotor, Trochlear, Abducens, Trigeminal, Facial (greater petrosal)	Cranial nerves	Cranial ganglia	Mouse	IHC (TH+), NT	No	No	Yes, with SCG
Marfurt	1993	J Comp Neurol, 1993. 336(4): p. 517-31	Trigeminal ganglion		Cranial ganglia	Guinea pig, Rat	IHC (TH+)	No	Yes
Marx	2011	Rom J Morphol Embryol, 2011. 52(2): p. 605-11	Musculocutaneous (lateral antebrachial cutaneous of forearm), Radial (superficial ), Medial antebrachial cutaneous nerve of forearm	Spinal nerves		Human	IHC (TH+)	No	No				Musculocutaneous (lateral antebrachial cutaneous of forearm): 4%, Radial (superficial): 5.2%, Medial antebrachial cutaneous nerve of forearm: 1.7% of cross-sectional area is TH+
Marx	2010	Clin Anat, 2010. 23(6): p. 693-701	Musculocutaneous (lateral antebrachial cutaneous nerve of forearm)	Spinal nerves		Human	IHC (TH+)	No	No				Between 2.6% and 4.4% of cross-sectional area is TH+
Marx	2010	Surg Radiol Anat, 2010. 32(9): p. 865-71	Radial (forearm), Radial (superficial branch)	Spinal nerves		Human	IHC (TH+)	No	No			TH+ fibres in forearm at level (proximal to) cubital fossa and proximal to wrist	Radial (forearm) (2%), Radial (superficial branch): 5% of cross-sectional area is TH+
Marx	2010	Rom J Morphol Embryol, 2010. 51(2): p. 337-46	Medial antebrachial cutaneous nerve of forearm	Spinal nerves		Human	IHC (TH+)	No	No				1.7% of cross-sectional area is TH+
Massrey	2020	Anat Cell Biol, 2020. 53:15-20	Ventral nerve roots (cervical, thoracic, lumbar, sacral)	Spinal root		Human	IHC (TH+)	No	Yes			TH+ cell bodies in sacral ventral nerve roots
Matsubayashi	2016	Anat Rec (Hoboken), 2016. 299(8): p. 1054-9	Trigeminal (frontal, infraorbital, mental and auricotemporal), Facial (zygomatic branch), Greater auricular	Cranial nerves, Spinal nerves		Human	IHC (TH+)	No	No				V1, C2, ATN, and VII: between 3% and 8%; V2 and V3: 1% of cross-sectional area is TH+
Matsumoto	2003	J Neurosci Res, 2003. 74(6): p. 818-28	Petrosal ganglion, Nodose ganglion		Cranial ganglia	Rat	IHC (TH+), DNA microarray	No	Yes		DNA microarray cluster that is TH+	The DNA microarray groups several clusters of which one cluster contains three genes that show low frequencies of expression, in which TH is coexpressed
Matthews	1986	Brain Res, 1986. 382(1): p. 55-60	Facial (in facial canal via auricular), Vagus (auricular), Geniculate ganglion (via greater petrosal)	Cranial nerves	Cranial ganglia	Cat	Electrophysiological techniques	No		Yes, with SCG, Internal carotid nerve		Compound action potentials were recorded in facial branches during stimulation of the cervical sympathetic trunk
McCarthy	2016	Brain Struct Funct, 2016. 221(4): p. 1985-2004	Dorsal root ganglia (lumbar, sacral)		Dorsal root ganglia	Mouse	IHC (TH+), ND	No	Yes			TH+ dorsal root ganglia neurons projecting through the pelvic and perineal nerves	11 TH+ cells per DRG (count in 5-7 sections: possibility that percentages are underestimated)
Morellini	2019	J Chem Neuroanat, 2019. 104:101742	Dorsal root ganglia (lumbar), sciatic nerve	Spinal nerves	Dorsal root ganglia	Rat	IHC (DBH+)	Yes	No		DBH+ neurons express noradrenaline transporter
Moszkowicz	2011	J Sex Med, 2011. 8(4): p. 1112-22	Perineal nerve	Spinal nerves		Human (fetus)	IHC (TH+), HC (3D reconstruction)	No	No			Communicating branches between dorsal clitoris nerve with cavernous nerve
Nagatsu	1974	J Histochem Cytochem, 1974. 22(11): p. 1010-8	Sciatic	Spinal nerves		Rat	ND, enzyme assay (DBH+)	Yes				DBH+
Ng	1995	Ann Acad Med Singapore, 1995. 24(6): p. 793-801	Submandibular ganglion		Cranial ganglia	Monkey, Rat	IHC (TH+)	No	Yes	Yes, with SCG		TH+ was only found in rat
Nielsen	1969	Brain Res, 1969. 12(1): p. 1-9	Vagus (cervical portion)	Cranial nerves		Cat	HC	Yes		Yes, with paravertebral ganglionic chain (cervical)		Noradrenaline+
Nozdrachev	2003	Arch Med Res, 2003. 34(2): p. 106-15	Vagus (cervical portion, inferior cardiac)	Cranial nerves		Cat	NT, EP	No		Yes, with stellate ganglion
Nyangoh Timoh	2017	Neurourol Urodyn, 2017. 36(6): p. 1464-1471	Pudendal	Spinal nerves		Human (fetus)	IHC (TH+)	No	No
O’Reilly	1990	J Anat, 1990. 172: p. 227-43	Hypoglossal	Cranial nerves		Rat	NT, ND	No		Yes, with SCG
Oda	2013	Acta Otolaryngol, 2013. 133(5): p. 509-12	Glossopharyngeal (lingual)	Cranial nerves		Human	IHC (TH+)	No	Yes			TH+ somata forming a ganglion in lingual branch of glossopharyngeal nerve	Number of neurons in a single section ranged from 2 to 25. Cell bodies might have been present between the semiserial sections. TH+ <30%
Ohman-Gault	2017	J Comp Neurol, 2017. 525(18): p. 3935-3950	Facial	Cranial nerves		Mouse	IHC (TH+)	No	No		Costaining with tdTomato in Phox2b-tdTomato mice	In nerves to circumvallate and fungiform papillae, TH+ fibers were tdTomato+ (in Phox2b-tdTomato mice). TH+/tdTomato- fibres appeared in this region too, as did TH-/tdTomato+, suggesting that parasympathetic fibres were tdTomato+. Consitent with this, somata of lingual parasympathetic ganglia were tdTomato+. Only TH-/tdTomato+ innervation is present within the taste bud
Oikawa	2004	J Neurosurg, 2004. 101(6): p. 1037-44	Oculomotor, Trochlear, Abducens	Cranial nerves		Human	IHC (TH+)	No	No
Onkka	2013	Heart Rhythm, 2013. 10(4): p. 585-91	Vagus (cervical portion)	Cranial nerves		Dog	IHC (TH+), EP	No	No				Between 0.03 and 2.80% of cross-sectional is TH+
Oroszova	2017	Cell Mol Neurobiol, 2017. 37(3): p. 545-554	Dorsal root ganglia (lumbar)		Dorsal root ganglia	Rat	IHC (TH+), ND	No	Yes		Co-localization of TH+ neurons with AT1	TH+ was seen mostly in some small-sized primary sensory neurons, and in some fibers within the dorsal root ganglia. Double-staining experiment showed that approximately 2 % of small-sized AT1+ neurons coexpressed TH	43% of small-sized DRG neurons expressed a major Angiotensin II receptor type. 2% of these neurons are TH+
Paradiesgarten	1976	Acta Otolaryngol, 1976. 82(3-4): p. 157-64	Vestibular ganglion		Cranial ganglia	Cat	EM, ND	No		Yes, with SCG
Price	1985	J Neurosci, 1985. 5(8): p. 2051-9	Dorsal root ganglia		Dorsal root ganglia	Rat	IHC (TH+)	No	Yes
Price	1983	Nature, 1983. 301(5897): p. 241-3	Dorsal root ganglia (lumbar)		Dorsal root ganglia	Rat	IHC (DBH AND TH+)	No	Yes			DBH-
Reid	1975	J Pharmacol Exp Ther, 1975. 193(3): p. 748-56	Sciatic	Spinal nerves		Rat	ND, enzyme assay (DBH+)	Yes				DBH+
Reuss	2009	Hear Res, 2009. 248(1-2): p. 69-79	Facial	Cranial nerves		Rat	IHC (TH+), NT	No	No			Staining appears in fibres close to tensor tympani muscle
Reynolds	2005	Neurochem Res, 2005. 30(6-7): p. 703-12.	Trigeminal ganglion		Cranial ganglia	Rat	IHC (DBH+ AND TH+)	Yes	Yes			DBH+ neurons depend upon target-derived NGF and neurotrophin 3 for their noradrenergic phenotype	300 neurons are DBH+
Roppolo	1985	J Comp Neurol, 1985. 234(4): p. 475-88	Pudendal	Spinal nerves		Rhesus monkey	NT	No		Yes, tracing from pudendal nerve to intermedio lateral tract nucleus
Ruggiero	1993	Brain Res, 1993. 617(1): p. 17-27	Vagus (cervical portion)	Cranial nerves		Rat	IHC (TH+)	No	No
Ruskell	1983	J Anat, 1983. 137 (Pt 3): p. 445-55	Oculomotor (branch to inferior oblique muscle)	Cranial nerves		Cynomolgus monkey	EM, HC, ND	No		Yes, with SCG
Rusu	2010	Ann Anat, 2010. 192(1): p. 17-22	Pterygopalatine ganglion, Trigimenal (pterygopalatine fibres)	Cranial nerves	Cranial ganglia	Human	IHC (TH+)	No	No
Sang	1998	Brain Res, 1998. 809(2): p. 253-68	Nodose ganglion		Cranial ganglia	Mouse	IHC (TH+), NT	No	Yes			Injection of Fast Blue into subdiaphragmatic or cervical levels of the esophagus retrogradely labelled TH+ neurons in the nodose ganglia	12% of 88 (n=2) retrogradely-labelled neurons are TH+
Satoda	1996	Neurosci Res, 1996. 24(4): p. 385-92	Glossopharyngeal (lingual and pharyngeal)	Cranial nerves		Cynomolgus monkey	NT	No		Yes, with SCG
Schimozawa	1978	Acta Anat (Basel), 1978. 100(2): p. 185-92	Facial (distal to geniculate ganglion)	Cranial nerves		Mouse	EM	No
Schmidt	1984	J Neurochem, 1984. 43(3): p. 865-70	Sciatic	Spinal nerves		Rat	ND, enzyme assay (DBH+)	Yes				DBH+ (axonal transport detected)
Seki	2014	Heart Rhythm, 2014. 11(8): p. 1411-7	Vagus (cervical and thoracic portions)	Cranial nerves		Human	IHC (TH+)	No	No
Shibamori	1994	Brain Res, 1994. 646(2): p. 223-9	Facial (greater petrosal), Vestibulocochlear (cochlear), Pterygopalatine ganglion	Cranial nerves	Cranial ganglia	Rat	NT	No		Yes, with SCG
Shida	1991	Brain Res, 1991. 555(2): p. 288-94	Submandibular ganglion		Cranial ganglia	Rat	IHC (TH+)	No	Yes	Yes, with SCG	Costaining with enkephalin and AChE		352 cell bodies (n=4). 97% AChE+. Most of them (not stated but at least 13%) are TH+. 3.4% of TH+ are AChE-
Shinder	1999	J Neurocytol, 1999. 28(9): p. 743-61	Dorsal root ganglia (lumbar)		Dorsal root ganglia	Human, Rat	IHC (TH+), ND	No	No			TH+ sympathetic postganglionic axons sprout to form basket-like skeins around the somata of some primary sensory neurons in dorsal root ganglia (DRGs) following sciatic nerve injury. Many DRG cell somata, and their axons in intact nerves and nerve end neuromas, express alpha2A adrenoreceptors intracytoplasmically and on their membrane surface. However, sympathetic axons never make direct contacts…
Simons	1994	J Chem Neuroanat, 1994. 7(1-2): p. 35-47	Pterygopalatine ganglion		Cranial ganglia	Rat	IHC (DBH+ AND TH+), NT	Yes	Yes				Total number of cell bodies in pterygopalatine ganglion: 8238+-1610. 63% DBH+
Smith	1986	Agents Actions, 1986. 19(1-2): p. 48-54	Vagus (recurrent laryngeal)	Cranial nerves		Guinea pig	ND	No		Yes, with SCG
Smith	1985	J Auton Nerv Syst, 1985. 14(1): p. 61-73	Vagus (recurrent laryngeal)	Cranial nerves		Guinea pig	HC, ND	No		Yes, with SCG
Soinila	1991	Cell Tissue Res, 1991. 264(1): p. 15-22	Submandibular ganglion		Cranial ganglia	Rat	IHC (TH+)	No	Yes	Yes, with SCG
Studelska	1989	J Neurochem, 1989. 53(2): p. 622-31	Sciatic	Spinal nerves		Rat	Density gradient centrifugation and sephacryl S1000 gel-permeation chromatography (DBH+)	No
Szczurkowski	2013	Pol J Vet Sci, 2013. 16(2): p. 359-68.	Pterygopalatine ganglion		Cranial ganglia	Chinchilla	IHC (TH+)	No	Yes				5-8% of eurons are TH+
Takenaka	2005	Eur Urol, 2005. 48(1): p. 46-52	Pelvic splanchnic nerves	Splanchnic nerves		Human	IHC (TH+)	No	Yes				Total of 552 +- 420 cell bodies (within proximal 0-30 mm course from anterior sacral foramina) using semiserial section at 1 mm intervals. 61% and 3 % of cell bodies in 2 ganglion clusters along nerve in 1 slide stain TH positive
Takeuchi	1993	Brain Res Bull, 1993. 32(6): p. 661-5	Facial	Cranial nerves		Cynomolgus monkey	NT	No		Yes, with SCG		Fibres could be traced to SCG and C8-T4 intermediolateral nucleus
Tan	1995	Histol Histopathol, 1995. 10(1): p. 27-34.	Ciliary ganglion, Trigeminal (nasociliary, short ciliary)	Cranial nerves	Cranial ganglia	Cynomolgus monkey, Cat	IHC (TH+)	No	Yes				Monkey: 7.6% of neurons intensely stained , 27.7% moderately stained and 32.5% lightly stained. Cat: 1.2% of neurons intensely stained, 5.4% moderately stained and 10.1% lightly stained
Tang	2022	eNeuro. 2022 Sep-Oct; 9(5): ENEURO.0523-21.2022	Facial, Geniculate ganglion	Cranial nerves	Cranial ganglia	Mouse	IHC (TH+)	No	Yes		Parallel Phox2b expression		TH-expressing geniculate neurons represent 10–20% of oral sensory neurons
ten Tusscher	1989	Brain Res, 1989. 494(1): p. 105-13	Pterygopalatine ganglion, Trigeminal ganglion		Cranial ganglia	Rat	NT	No		Yes, with SCG
Tereshenko	2023	J Adv Res 2023 Feb;44:135-147	Facial	Cranial nerves		Human	IHC (TH+)	No
Teshima	2019	J Dent Res, 2019. 98(10): p. 1122-1130.	Submandibular ganglion		Cranial ganglia	Human (fetus), Mouse	IHC (TH+)	Yes	Yes	Yes, with SCG	Parallel Hand2 expression	TH+ neurons in submandibular ganglion are present prior to arrival of postganglionic axons from SCG. Hand2 was previously associated with the decision of neural crest cells to become sympathetic in other systems
Thakker	2008	Ophthalmic Plast Reconstr Surg, 2008. 24(5): p. 360-6	Ciliary ganglion, Trigeminal (nasociliary, frontal, lacrimal, maxillary)	Cranial nerves	Cranial ganglia	Human	IHC (TH+)	No	Yes
Thoenen	1970	Proc Natl Acad Sci U S A, 1970. 65(1): p. 58-62	Sciatic	Spinal nerves		Rat	Enzyme assy	No				TH+
Thomander	1984	Brain Res, 1984. 301(2): p. 380-3	Facial	Cranial nerves		Cat	NT	No		Yes, with SCG, Middle cervical ganglion, Stellate ganglion
Thompson	1998	J Physiol, 1998. 506 ( Pt 3): p. 809-16	Dorsal root ganglia (lumbar)		Dorsal root ganglia	Rat	IHC (TH+), ND	No	No			TH+ sprouting around sensory neurons in dorsal root ganglia
Tompkins	1985	J Appl Physiol (1985), 2013. 115(10): p. 1553-61	Fibular (common)	Spinal nerves		Human	IHC (TH+)	No	No				3.7% of fibres is TH+
Tseng	2005	Cells Tissues Organs, 2005. 180(2): p. 117-25	Hypoglossal	Cranial nerves		Hamster	NT, ND	No		Yes, with SCG
Tseng	2001	J Anat, 2001. 198(Pt 4): p. 407-21	Hypoglossal (medial hypoglossal)	Cranial nerves		Hamster	NT, ND	No		Yes, with SCG
Tubbs	2009	Surg Radiol Anat, 2009. 31(3): p. 173-6	Hypoglossal (intracranial portion)	Cranial nerves		Human	IHC (TH+)	No	Yes			Catecholaminergic ganglia detected	3 of 10 specimens were found to harbor ganglion cells, varying from 1 to 5 in routine sections
Tyrrell	1992	Neuroscience, 1992. 47(4): p. 985-98	Ciliary ganglion		Cranial ganglia	Rat	IHC (TH+)	No	Yes				54% of neurons TH+
Uemura	1987	Brain Res, 1987. 416(1): p. 200-3	Ciliary ganglion		Cranial ganglia	Japanese monkey, Dog, Cat	IHC (DBH AND TH+)	No	Yes			TH+ somata were DBH-	TH+ cell bodies in 75%, 60%, 5% or 75% of the total population of cell bodies in monkeys, dogs, cats or rats respectively
Ungváry	1976	Acta Anat (Basel), 1976. 95(4): p. 589-97	Vagus (cervical portion)	Cranial nerves		Cat	EM, ND	No		Yes, with stellate ganglion
Uno	1996	Neuroreport, 1996. 7(8): p. 1373-6	Nodose ganglion		Cranial ganglia	Dog	IHC (TH+), NT	No	Yes			Few cells in the nodose ganglion labelled by application of cholera toxin B in subunit conjugated gold (CTBG) to the internal branch of the superior laryngeal nerve were also TH+. These cells were also labelled following application of CTBG to the nucleus of the solitary tract. These results indicate that some of the TH+ cells in the nodose ganglion could be primary afferent neurones for the cani…	2-3 cell bodies per section are TH+
Vega	1991	Cell Mol Biol, 1991. 37(5): p. 519-30	Dorsal root ganglia (cervical, thoracic, lumbar)		Dorsal root ganglia	Rat	IHC (DBH AND TH+)	No	Yes		Co-localization of TH+ neurons with MAO	TH+ and MAO+ DBH-	2-4% of TH+ and MAO+ neurons
Verlinden	2016	Acta Neurol Scand, 2016. 133(3): p. 173-82	Vagus (cervical portion)	Cranial nerves		Human	IHC (DBH+ AND TH+)	No	Yes	Yes, with SCG		TH+ and DBH+ somata forming a ganglion in cervical part of vagus nerve	At the cervical level, all nerves stained positive for TH, varying from 0.6% to 8.5% of the total effective surface area
Verlinden	2018	Sci Rep, 2018. 8(1): p. 11697	Phrenic	Spinal nerves		Human	IHC (DBH+ AND TH+)	Yes	Yes	Yes, with celiac ganglion			TH+ fibres were found in all phrenic nerves studied, occupied 1.6 ± 0.5 and 2.0 ± 0.6% of the total nerve surface area of the right and left nerves
Wang	2002	Auton Neurosci, 2002. 95(1-2): p. 121-4	Petrosal ganglion		Cranial ganglia	Rat	IHC (TH+)	No	Yes
Wang	2002	Brain Res, 2002. 928(1-2): p. 165-74	Sciatic	Spinal nerves		Mouse	IHC (TH+)	No	No	Yes, with paravertebral ganglionic chain (lumbar)	Co-localization of TH+ neurons with zinc transporter 3	5% of lumbar sympathetic ganglion cells zinc selenide positive after sodium selenide injection into sciatic nerve
Wilson	1985	Acta Anat (Basel), 1985. 121(2): p. 75-80	Facial (greater petrosal)	Cranial nerves		Cynomolgus monkey, Rhesus monkey	EM	No		Yes, with deep petrosal nerve		Recurrent sympathetic fibres join greater petrosal nerve from deep petrosal nerve
Yamashita	1992	Auris Nasus Larynx, 1992. 19(2): p. 63-8	Vestibular ganglion		Cranial ganglia	Guinea pig	IHC (TH+)	No	No
Yamauchi	2016	Okajimas Folia Anat Jpn, 2016. 93(1): p. 1-4	Submandibular ganglion, Facial (horizontal part), Vestibulocochlear (vestibular)	Cranial nerves	Cranial ganglia	Human	IHC (TH+)	No	Yes				TH+ nerve fibre area in facial and glossopharyngeal nerve less then 5%
Yang	1999	J Auton Nerv Syst, 1999. 76(2-3): p. 108-17	Vagus (abdominal portion), Nodose ganglion	Cranial nerves	Cranial ganglia	Rat	IHC (DBH+ AND TH+), NT	Yes	Yes	Yes, with paravertebral ganglionic chain (cervical, thoracic)		Cervical and thoracic sympathetic trunk ganglia were labelled after injection of Fluoro-Gold or cholera toxin HRP-conjugate into the trunks of the subdiaphragmatic vagus nerve. TH+ and DBH+ somata in nodose ganglion projection to abdominal portion of the vagus nerve	17% (47 of 285) of nodose ganglion neurons that project to subdiaphragmatic vagus nerve are TH+
Yau	1991	Proc Natl Sci Counc Repub China B, 1991. 15(1): p. 1-7	Trigeminal (mandibular)	Cranial nerves		Cat	NT	No		Yes, with SCG
Zhuo	1994	Neuroscience, 1994. 63(2): p. 617-26	Nodose ganglion		Cranial ganglia	Rat	IHC (TH+), ND	No	Yes				TH+ neurons were scattered throughout the intact nodose ganglion. An average of 12 TH+ cells per section was seen in control ganglia
Zhuo	1995	Neuroscience, 1995. 66(1): p. 175-87	Nodose ganglion		Cranial ganglia	Rat	IHC (TH+), ND	No	Yes				In the intact control nodose ganglion, an average of 19 TH+ cell bodies/section
