# Supplementary material for: The differences in the anatomy of the thoracolumbar and sacral autonomic outflow are quantitative
Source: Clin Auton Res. 2024 Feb 25;34(1):79–97. doi: 10.1007/s10286-024-01023-6 (PMC10944453; doi:10.1007/s10286-024-01023-6)
Supplement: Supplementary file 3 — Supplementary file3 (XLSX 177 KB) [file 10286_2024_1023_MOESM3_ESM.xlsx]

## Sheet: Main 
First Author	Year	Title	Reference	Species	Results (short description or hyperlink)	Primary region of interest	Deals with white and grey rami communicantes	Deals with dogma of location of cell bodies	Deals with sympathetic trunk independent pathways	Deals with central outflow gaps
Alexander WF	1949	Sympathetic ganglion cells in ventral nerve roots. Their Relation to sympathectomy	Science 109(2837): 484	Human	Hyperlink	Thoracic, lumbar	Yes	Yes	Yes	No
Alexander WF	1949	Sympathetic conduction pathways independent of sympathetic trunks; their surgical implications	J Int Coll Surg 12(2): 111-119	Human	Hyperlink	Thoracic, lumbar	Yes	Yes	Yes	No
Andres KH	1955	Die Frühentwicklung der vegetativen Hals- und Kopfganglien des Menschen	Z Anat Entwicklungsgesch 119: 55-84	Human fetus	Trigeminal nerve associated accessory ganglia	Head	No	Yes	No	No
Andres KH	1956	Kleine vegetative Ganglien im Bereich der Schädelbasis des Menschen	Deutsche Zeitschrift f. Nervenheilkunde 174: 272-82	Human	Hyperlink	Head	No	Yes	No	No
Arellano J	2019	Neural interrelationships of autonomic ganglia from the pelvic region of male rats	Auton neurosci 217: p26-34	Rat	Accessory pelvic ganglia	Pelvis	No	Yes	No	No
Armour JA	1984	Physiological studies of small mediastinal ganglia in the cardiopulmonary nerves of dogs	Can J Physiol Pharmocol 62: 1244-1248	Dog	It is concluded that synapses, which can be activated at relatively high frequencies (1-10 Hz) and may be important for rapidly changing local neural regulation of the heart and lungs, appear to exist within the course of cardiopulmonary nerves.	Thorax	No	Yes	No	No
Armour JA	1981	Localization of sympathetic postganglionic neurons of physiologically identified cardiac nerves in the dog	J Comp Neurol 202: 169-184	Dog	Mediastinal ganglia and ganglia located in cardiac nerves were frequently as heavily labeled as the ipsilateral stellate ganglion. The occurrence of heavy labeling in mediastinal and cardiac nerve ganglia indicates that these hitherto unreported ganglia play a significant role in cardiac neural regulation.	Thorax	No	Yes	No	No
Baljet B	1985	Retroperitoneal paraganglia and the perifpheral autonomic nervous system in the human fetus	Acta Morphol Neerl Scand 23 p137-49	Human fetus	Hyperlink	Thoracic, lumbar	Yes	Yes	No	No
Baron R	1985	On the anatomical organization of the lumbosacral sympathetic chain and the lumbar splanchnic nerves of the cat—Langley revisited	J Auton Nerv Syst 12(4): 289-300	Cat	Hyperlink	Pelvis	Yes	Yes	No	No
Carpenter FW	1906	The development of the oculomotor nerve, the ciliary ganglion and the abducent nerve in the chick	Bull Mus Comp Zool Harvard College vol 48 pp 141-228	Chick	Hyperlink	Head	No	Yes	No	No
Cowley RA	1949	Anatomic observations on the lumbar sympathetic nervous system	Surgery 25(6): 880-90	Human	In a study of the lumbar portion of the sympathetic turnks in 19 human cadavers no two trunks were found similar, consequently no pattern of variation could be established	Abdomen	Yes	No	No	No
Cruveilhier J	1845	Névrologie du grand sympathique	Traité d'anatomie descriptive T4	Human	Hyperlink	Thorax, abdomen	Yes	Yes	No	No
Dail WG	1975	The major ganglion in the pelvic plexus of the male rat: a histochemical and ultrastructural study	Cell Tissue Res 159(1): 49-62	Rat	Catecholaminergic cell bodies in pelvic ganglion and on pelvic nerves	Pelvis	No	Yes	No	No
Dixon JS	1997	A double-label immunohistochemical study of intramural ganglia from the human male urinary bladder neck	J Anat 190: 125-34	Human	TH+ and DBH+ intramural (40% of total) cell bodies in wall of bladder	Pelvis	No	Yes	No	No
Dixon JS	1999	Tyrosine hydroxylase and vesicular acetylcholine transporter are coexpressed in a high proportion of intramural neurons of the human neonatal and child urinary bladder	Neurosci Lett 277(3): 157-60	Human	TH+ cell bodies (50% of total) in lateral wall of bladder	Pelvis	No	Yes	No	No
Downman CBB	1962	Somatic nerve pathways through some thoracic rami communicantes	J Physiol 163: 340-46	Dog, Cat, Rabbit	White communicating branches contain somatic fibers	Thorax	Yes	No	No	No
Duncan D	1943	The roots of spinals nerves	Science 95(2554): 515	Human	Hyperlink	Abdomen	Yes	No	No	No
Edgeworth FH	1892	On a large-fibred sensory supply of the thoracic and abdominal viscera	J Physiol 13(3-4):260-71	Dog	Showed that large myelinated fibres that make up white communicating branches, are afferent	Abdomen	Yes	No	No	No
El-Badawi A	1968	The peripheral adrenergic innervation apparatus. I. Intraganglionic and extraganglionic adrenergic ganglion cells	Z Zellforsch 87:218-225	Cat	The existence of extraganglionic as well as ganglionic adrenergic cells within the innervated organs adds further support to, and extends the concept of the short adrenergic neuron.	Pelvis	No	Yes	No	No
Gaskell WH	1889	On the relation between the structure, function, distribution and origin of the cranial nerves; together with a theory of the origin of the nervous system of vertebrata	J Physiol 10: 153-211	Dog	Hyperlink	Head	No	Yes	No	No
Grüss W	1932	Über ganglien im ramus communicans	Z Anat Entwicklungsgesch 97(3-4): 464-471	Human	Key reference upon showing ganglia in ramus communicans	Thoracic, lumbar	Yes	Yes	No	No
Hardesty I	1914	The cephalic ganglionated plexus	Morris' Human Anatomy, 5th ed. Blakiston Phila	Human	Hyperlink	Head	No	Yes	No	No
Harman NB	1898	The caudal limit of the lumbar visceral efferent nerves in man	J Anat Physiol 32(3): 403-21	Human	Hyperlink	Abdomen	Yes	No	No	Yes
Harman NB	1899	The pelvic splanchnic nerves: an examination into their range and character	J Anat Physiol 33(3): 386-412	Human	Hyperlink	Sacral, Pelvis	No	Yes	No	No
Hirt A	1921	Der Grenzstrang des Sympathicus bei einigen Sauriern	Z Anat Entw Gesch 62: 536-51	Reptiles	Ganglia on communicating branches	Thorax, abdomen	Yes	Yes	No	No
Hoffman HH	1957	An analysis of the sympathetic trunk and rami in the cervical and upper thoracic regions in man	Ann Surg 145(1):94-103	Human	Hyperlink	Head, cervical, thoracic	Yes	Yes	Yes	No
Hoffman HH	1957	Vagus nerve components	Anat Rec 127(3):551-67	Human, Cat	Hyperlink	Neck	No	Yes	No	No
Hopkins DA	1984	Localization of sympathetic postganglionic and porasympathetic preganglionic neurons which innervate different regions of the dog heart.	J Comp Neurol 229:186-198	Dog	Small ganglia located along cardiopulmonary nerves	Thorax	No	Yes	No	No
Houdeau E	1995	Distribution of noradrenergic neurons in the female rat pelvic plexus and involvement in the genital tract innervation	J auton Nerv Syst 54(2): 113-25	Rat	TH+ accessory pelvic paracervical ganglia	Pelvis	No	Yes	No	No
James S	1988	Neuropeptide Y-like immunoreactivity in intramural ganglia of the newborn guinea pig urinary bladder	Regul Pept 23(2): 237-45	Guinea Pig	1-6% the intramural bladder cell bodies contained DBH	Pelvis	No	Yes	No	No
Janes RD	1986	Anatomy of human extrinsic cardiac nerves and ganglia	Am J Cardiol 57: 299-309	Human	Hyperlink	Thorax	No	Yes	No	No
Kim JH	2018	Ganglion cardiacum or juxtaductal body of human fetuses	Anat Cell Biol 51: 266-73	Human fetus	TH positive cell bodies in ganglion cardiacum of Wrisberg	Thorax	No	Yes	No	No
Kimmel DL	1958	The development of the pelvic plexuses and the distribution of the pelvic splanchnic nerves in the human embryo and fetus	J Comp Neurol 110(2): 271-97	Human fetus	Hyperlink	Pelvis	Yes	Yes	No	Yes
Kuntz A	1920	The development of the sympathetic nervous system in man	J Comp Neurol 32(2): 173-229	Fetus (Human)	Hyperlink	Head	No	Yes	No	No
Kuntz A	1931	Distribution of afferent fibers via the sympathetic trunks and gray communicating rami to the brachial and lumbosacral plexuses	J Comp Neurol 53(3): 359-99	Cat	Contribution to myelinated fibres in grey communicating branches	Abdomen	Yes	No	No	No
Kuntz A	1952	Origin and early development of the pelvic neural plexuses	J Comp Neurol (96)2: 324-357	Human, Pig	Showed that pelvic splanchnic nerves represent counterpart of thoracic and lumbar splanchnic nerves (instead of sacral splanchnic nerves)	Pelvis	No	No	No	No
Kuntz A	1957	Cephalic sympathetic nerves	Arch Surg 75: 108-115	Human, Cat	Hyperlink	Head	No	Yes	No	No
Kuntz A	1935	An experimental analysis of the pelvic autonomic ganglia in the cat	J Comp Neurol (64)1: 63-75	Cat	Hyperlink	Pelvis	No	Yes	No	No
Kuntz A	1950	Surgical implications of lower thoracic and lumbar independent sympathetic pathways	AMA Arch Surg 61(6): 1007-18	Human	Hyperlink	Thoracic, lumbar	Yes	Yes	Yes	No
Kuntz A	1955	Components of periarterial extensions of celiac and mesenteric plexuses	Anat Rec 123(4): 509-20	Human, Cat, Rat	Hyperlink	Abdomen / peripheral nerve plexus	No	Yes	No	No
Kuntz A	1956	Nerve fiber components of communicating rami and sympathetic roots in man	Anat Rec 126(1): 29-41	Human	Hyperlink	Cervical, thoracic, lumbar and sacral	Yes	Yes	No	Yes
Kuntz A	1956	Components of splanchnic and intermesenteric nerves	J Comp Neurol 105(2): 251-68	Human, Cat	Hyperlink	Abdomen	No	Yes	No	No
Kuntz A	1957	Fiber components of the splanchnic nerves	Anat Rec 128(1): 139-46	Human, Cat	Postganglionic splanchnic nerve fibers arise in sympathetic trunk ganglia and in ganglia in the nerves	Abdomen	No	Yes	No	No
Langley JN	1892	On the origin from the spinal cord of the cervical and upper thoracic sympathetic fibres, with some observations on white and grey rami communicantes	Philos Trans R Soc 183: 85-124	Cat, Rabbit	Hyperlink	Abdomen	Yes	No	No	Yes
Langley JN	1896	Observations on the medullated fibres of the sympathetic system and chiefly on those of the grey rami communicantes	J Physiol 20(1): 55-76	Cat, Rabbit	Hyperlink	Abdomen	Yes	No	No	Yes
Langley JN	1896	The innervation of the pelvic and adjoining viscera. Part VII Anatomical observations	J Physiol 20(4-5): 372-406	Cat, Rabbit	Hyperlink	Pelvis	No	Yes	No	No
Langley JN	1903	Das sympathische und verwandte nervöse Systeme der Wirbeltiere (autonomes nervöses System)	Ergebnisse der Physiologie, biologischen Chemie und experimentellen Pharmakologie 2: 818-872		Hyperlink	Abdomen	No	Yes	No	No
Marinesco G	1908	Über die mikro-sympathischen hypospinalen Ganglien	Neurol Zbl 27:146-50	Human	Hyperlink	Not mentioned	Yes	Yes	No	No
Mehler WR	1952	The anatomy and variations of the lumbosacral sympathetic trunk in the dog	Anat Rec 113(4): 421-35	Dog	Investigation to caudal limits of the thoracolumbar preganglionic sympathetic outflow and the anatomical relationship of the sympathetic trunk and the rami that connect it with the spinal nerves. In the dog, white communicating rami were found to arise at different locations on the levels L1-L4 and on L6 exceptionally.	Abdomen	Yes	No	No	Yes
Mitchell GAG	1953	The cranial extremities of the sympathetic trunks	Acta Anat 18: 195-201	Human, Monkey (Macaque), Cat, Rabbit	Hyperlink	Head	No	Yes	No	No
Morris JL	1987	Neuronal colocalization of peptides, catecholamines, and catecholamine-synthesizing enzymes in guinea pig paracervical ganglia	J neurosci 7(10):3117-30	Guinea Pig	Catecholaminergic accessory pelvic paracervical ganglia	Pelvis	No	Yes	No	No
Muraoka K	2018	Site-dependent differences in thecomposite fibers of male pelvic plexusbranches: an immunohistochemical analysisof donated elderly cadavers	BMC Urol 18(1):47	Human	Hyperlink	Pelvis	No	Yes	No	No
Onodi	1884	Ueber das Verhältniss der cerebrospinalen Faserbündel zum sympathischen Grenzstrange (weisse und graue Rami, hauptsächlich beim Pferde	Arch Anat Physiol wiss Med p145	Horse	Includes concept on white and grey communicating branches while investigating the 'sympathetic' distribution	Abdomen	Yes	No	No	No
Petras JM	1972	Autonomic neurons in the spinal cord of the rhesus monkey: A correlation of the findings of cytoarchitectonics and sympathectomy with fiber degeneration following dorsal rhizotomy	J Comp Neurol 146:189-218	Rhesus monkey	Hyperlink	Spinal cord	No	No	No	Yes
Pick J	1946	Sympathetic rami in man	J Anat 80(1): 12-20	Human	Hyperlink	Cervical, thoracic, lumbar and sacral	Yes	Yes	No	Yes
Pick J	1957	The identification of sympathetic segments	Ann Surg 145(3): 355-64	Human	Hyperlink	Thoracic, lumbar	Yes	Yes	Yes	Yes
Romanes GJ	1951	The motor cell columns of the lumbo-sacral spinal cord of the cat	J Comp Neurol 94(2):313-63	Cat	Hyperlink	Spinal cord	No	No	No	Yes
Schaper A	1897	The earliest differentiation in the central nervous system of vertebrates	Science 5 (115): 430-31	Human	First description of schwann cell precursor		No	Yes	No	No
Sheehan D	1943	The rami communicantes in the rhesus monkey	J Anat 77(2): 125-39	Rhesus monkey	Hyperlink	Abdomen	Yes	No	No	Yes
Skoog T	1947	Ganglia in the communicating rami of the cervical sympathetic trunk	The Lancet 27: 457-460	Human	Hyperlink	Cervical, thoracic	Yes	Yes	Yes	No
Smet PJ	1996	Neuropeptides and neurotransmitter-synthesizing enzymes in intrinsic neurons of the human urinary bladder	J Neurocytol 25(2): 112-24	Human	TH+ cell bodies in lateral wall of bladder	Pelvis	No	Yes	No	No
Snow Beck T	1845	On the nerves of the uterus	Philos Trans R Soc 136: 213-35	Human	Hyperlink	Abdomen /pelvis	Yes	No	No	No
Stewart FW	1919	The development of the cranial sympathetic ganglia in the rat	J Comp Neurol 31(3): 163-217	Fetus (Pig, Rat)	Hyperlink	Head	No	Yes	No	No
Streeter GL	1912	The development of the nervous system	Manual of Human Embryology, Keibel and Mall, vol. 2 p 144-56	Fetus (Human)	Hyperlink	Head	No	Yes	No	No
Volkmann B	1844	Anatomy and physiology of the nervous system	Brit For Med Rev 17: 379-403	Human, Calf, Cat, Frog, Hen and Pike	Hyperlink	Abdomen	Yes	No	No	Yes
Webber RH	1955	An analysis of the sympathetic trunk, communicating rami, sympathetic roots and visceral rami in the lumbar region in man	Ann Surg 141(3): 398-413	Human	Hyperlink	Lumbar	Yes	Yes	Yes	No
Webber RH	1958	A contribution on the sympathetic nerves in the lumbar region	Anat Rec 130(3): 581-604	Human, Cat	Hyperlink	Lumbar	Yes	Yes	No	No
Webber RH	1962	Myelinated nerve fibers in communicating rami attached to caudal lumbar nerves	J Comp Neurol 119: 11-20	Cat	Hyperlink	Lumbar	Yes	Yes	No	Yes
Webber RH	1966	Distribution of fibers from nerve cell bodies in ventral roots of spinal nerves	Acta Anat 65(4): 579-83	Cat	Fibers from accessory ganglion cells in lumbar ventral root are distributed by way of the communicating rami	Lumbar	Yes	Yes	Yes	No
Webber RH	1967	Accessory ganglia related to sympathetic nerves in the lumbar region	Acta Anat 66(1): 59-66	Cat	Follow up study of his study in 1962. Accessory ganglion cells are of both the multipolar and unipolar type in grey communicating branches. Both sympathetic and afferent cell bodies in sympathetic structures	Lumbar	Yes	Yes	Yes	No
Werkström V	1998	Inhibitory innervation of the guinea-pig urethra; roles of CO, NO and VIP	J Auton Nerv Syst 74(1): 33-43	Guinea Pig	Intramural TH+ cell bodies in urethra	Pelvis	No	Yes	No	No
Wrete M	1935	Die Entwicklung der intermediären Ganglien beim Menschen	Morph Jb 75:229-68	Human	Ganglia on communicating branches	Neck, thorax, abdomen	Yes	Yes	No	No
Wrete M	1941	Beiträge zur Kenntnis der Anatomie des Halssympathicus beim Kaninchen	Z mikr anat Forsch 49: 317-32	Rabbit	Ganglia on communicating branches	Neck	Yes	Yes	No	No
Wrete M	1941	Die Entwicklung und Topographie der intermediären vegetativen Ganglien bei gewissen Versuchstieren	Z mikr anat Forsch 49: 503-15	Several laboratory animals	Ganglia on communicating branches	Neck, thorax, abdomen	Yes	Yes	No	No
Wrete M	1943	Die intermediären vegetativen Ganglien der Lumbalregion beim Menschen	Z mikr anat Forsch 53: 122-33	Human	Ganglia on communicating branches	Abdomen	Yes	Yes	No	No
Wrete M	1951	Ganglia of rami communicantes in man and mammals particulary monkey	Acta Anat 13: 329-36	Human, Monkey	Ganglia on communicating branches	Cervical, thoracic, lumbar and sacral	Yes	Yes	No	No
Wrete M	1959	The anatomy of the sympathetic trunks in man	J Anat 93: 448-59	Human	Hyperlink	Cervical, thoracic, lumbar and sacral	Yes	Yes	No	No
Zuckerman S	1938	Observations on the autonomic nervous system and on vertebral and neural segmentation in Monkeys	Trans Zool Soc Lond 23(6): 315-78	Monkey (13 kinds)	Hyperlink	Abdomen	Yes	No	Yes	No

## Sheet: Andres KH 1956
Andres KH 1956	Kleine vegetative Ganglien im Bereich der Schädelbasis des Menschen	Deutsche Zeitschrift f. Nervenheilkunde 174: 272-82
Hyperlink to main sheet

## Sheet: Alexander WF 1949
Alexander WF 1949	Sympathetic ganglion cells in ventral nerve roots. Their Relation to sympathetictomy	Science 109(2837): 484
Hyperlink to main sheet

## Sheet: Alexander WF 1949b
Alexander WF	Sympathetic conduction pathways independent of sympathetic trunks; their surgical implications	J Int Coll Surg 12(2): 111-119
Hyperlink to main sheet

## Sheet: Baljet B 1985
Baljet B 1985	Retroperitoneal paraganglia and the perifpheral autonomic nervous system in the human fetus	Acta Morphol Neerl Scand 23 p137-49
Hyperlink to main sheet

## Sheet: Baron R 1985
Baron R	On the anatomical organization of the lumbosacral sympathetic chain and the lumbar splanchnic nerves of the cat—Langley revisited	J Auton Nerv Syst 12(4): 289-300
Hyperlink to main sheet

## Sheet: Carpenter FW 1906
Carpenter 1906	The development of the oculomotor nerve, the ciliary ganglion and the abducent nerve in the chick	Bull Mus Comp Zool Harvard College vol 48 pp 141-228
Hyperlink to main sheet

## Sheet: Cruveilhier J 1845
Cruveilhier J 1845	Névrologie du grand sympathique	Traité d'anatomie descriptive T4
Hyperlink to main sheet

## Sheet: Duncan D 1943
Duncan D 1943	The roots of spinals nerves	Science 95(2554): 515
Hyperlink to main sheet

## Sheet: Gaskell WH 1889
Gaskell WH 1889	On the relation between the structure, function, distribution and origin of the cranial nerves; together with a theory of the origin of the nervous system of vertebrata	J Physiol 10: 153-211
Hyperlink to main sheet

[truncated: 36 more sheets: Hardesty I 1914, Harman NB 1898, Harman NB 1899, Hoffmann HH 1957, Hoffmann HH 1957(2), Janes RD 1986, Marinesco G 1908, Mitchel GAG 1953, Muraoka K 2018, Petras 1972, Pick J 1946, Pick J 1957, Kimmel DL 1958, Kuntz A 1920, Kuntz A 1935, Kuntz A 1950, Kuntz A 1955, Kuntz A 1956, Kuntz A 1956 (2), Kuntz A 1957 …]
